# Supplementary material for: Diet and subsistence in Bronze Age pastoral communities from the southern Russian steppes and the North Caucasus
Source: PLoS One. 2020 Oct 14;15(10):e0239861. doi: 10.1371/journal.pone.0239861 (PMC7556513; doi:10.1371/journal.pone.0239861)
Supplement: S1 Table — A. Archaeological contexts as well as carbon and nitrogen stable isotope data of human remains. The table lists short descriptions of the grave features, burial inventory, archaeological cultural affiliation, radiocarbon and dendrochronological dates, sampled skeletal element, results of the elemental and stable isotope analysis, age and sex information as well as ancestry groups, mtDNA and Y-chromosome haplogroups according to Wang et al. [7] of each burial. B. Archaeological contexts as well as carbon and nitrogen stable isotope data of animal remains. The table lists the contextual information, animal species, archaeological cultural information, radiocarbon dates, skeletal element as well as the results of the elemental and stable isotope analysis of each analyzed specimen. (XLSX) [file pone.0239861.s007.xlsx]

## Sheet: A Human samples
S1A Table: Archaeological contexts and carbon and nitrogen stable isotope data of human remains
This supplementary material provides short general descriptions of the sites and excavations and references to published contexts. Cultural affiliations refer to the chrono-cultural synopsis in S1 Fig. This system is based on a chronological overview in [1] and has been revised considerably using new material and radiocarbon dates obtained in this project. For details we refer to the chronologica…
Site	Complex	Feature	Excavation Details	Burial inventory	Cultural affiliation	Dating	Skeletal element analysed	Collagen yield (%)	%C	%N	atomic C/N	δ13C (‰ V-PDB)	δ15N (‰ AIR)	Laboratory	Age (in years)	Sex (phys. anth.)	Sex (DNA)	Ancestry group [4, fig. 2a-b, 9]	mtDNA haplo-group	Y haplo-group	Publication
Kabardinskiy 9
N 43.826°, E 42.716°, Excavation by ‘Nasledie’, Stavropol and Eurasia-Department DAI, Berlin 2011, licence №2011-50 (A. B. Belinskiy) The cemetery of Kabardinsky 9 (Kabardinka) is located in a mid-height mountain environment at the edge of a plateau overlooking the mineral spa of Kislovodsk. Mound 1 comprised 12 graves, of which not all contained preserved skeletal remains. Grave 13 was separate …
Kabardinskiy 9	Kurgan 1	Grave 1	Inhumation in a stone lined, rectangular pit, covered with stone slabs; in flexed position on the right side, head facing W, bad preservation.	Ceramic vessel.			Costa	2.4	37.5	14.1	3.1	-19.4	12.4	Mainz (Organic chemistry)	infans I (3 y ± 12 months)	indet.					[6, fig. 9.4, tab. 9.2]; [7, fig. 6]
Kabardinskiy 9	Kurgan 1	Grave 3	Few remains of an inhumation in a stone-lined pit, covered with stone slabs; probably in supine position.		North Caucasian culture	MAMS-19727: 3989 ± 46 (cal. BCE 2570-2468 1σ, cal. BCE 2827-2347 2σ), human bone	Os longus (arm?)	19.8	43.8	16.4	3.1	-19.1	11.3	Mainz (Organic chemistry)	n.d.	n.d.					[6, fig. 9.4, tab. 9.2]; [7, fig. 6, tab. 2]
Kabardinskiy 9	Kurgan 1	Grave 4	Few remains of an inhumation in a stone-lined pit, covered with stone slabs; probably in supine position.		North Caucasian culture		Costa	2	37.6	13.9	3.2	-19.4	10.6	Mainz (Organic chemistry)	n.d.	n.d.					[6, fig. 9.4, tab. 9.2]; [7, fig. 6]
Kabardinskiy 9	Kurgan 1	Grave 6	Few remains of an inhumation in a stone-lined pit, covered with stone slabs; in supine position, head facing N.	Ceramic vessel.	North Caucasian culture		Costa	8	40.6	15.2	3.1	-19.2	11.4	Mainz (Organic chemistry)	adult (30-45)	male					[6, fig. 9.4, tab. 9.2]; [7, fig. 6]
Kabardinskiy 9	Kurgan 1	Grave 9a	Disturbed inhumation; remains of bones found in the fill of grave 9B.		North Caucasian culture		Costa	20.7	44	16.5	3.1	-19.2	11.2	Mainz (Organic chemistry)	juvenile (17-25)	male					[6, fig. 9.4, tab. 9.2]; [7, fig. 6]
Kabardinskiy 9	Kurgan 1	Grave 9b	Inhumation in an long rectangular pit, supine position, head facing NNE.	In the grave fill, a stone disc, a flint instrument and sherds of a vessel; beside and on top of the grave animal bones in a niche (9c).	North Caucasian culture		Costa	7.5	41.5	15.5	3.1	-19.3	10.9	Mainz (Organic chemistry)	adult-mature (35-49)	male					[6, fig. 9.4, tab. 9.2]; [7, fig. 6]
Kabardinskiy 9	Kurgan 1	Grave 10a/b	Few remains of an inhumation in a stone-lined pit, covered with stone slabs, body position indetermined. This central grave (10a) is cut by a later grave of other orientation (10b), which most likely belonged to a later phase of the burial mound. No bones were preserved in 10b, but it is not entirely clear, if the analysed remains stem from the first (more likely) or the second burial.		10a: North Caucasian culture; 10b: North Caucasian culture, final/post-Catacomb horizon/LBA 1		Costa	10.9	40.7	15.3	3.1	-19.4	10.6	Mainz (Organic chemistry)	adult ((25) 30-35 (39)	male					[6, fig. 9.4, tab. 9.2]; [7, fig. 6]
Kabardinskiy 9	Kurgan 1	Grave 12	Few remains of an inhumation in a stone-lined pit, covered with massive stone slabs; supine position, head facing WSW.	Ceramic vessel.	North Caucasian culture, final/post-Catacomb horizon/LBA 1	UGAMS-13454: 3580 ± 30 (cal. BCE 1964-1889 1σ, cal. BCE 2028-1828 2σ), human bone	Os longus (arm?)	9	40.8	15.1	3.1	-19.4	12.1	Mainz (Organic chemistry)	mature ((40) 45-55)	male					[6, fig. 9.4, tab. 9.2]; [7, fig. 6, tab. 2]
Kabardinskiy 9	Kurgan 1	Grave 13	Inhumation in a long rectangular pit, covered with stone slabs, supine position, head facing W; the burial is separated from kurgan 1 and was surrounded by a small, rectangular stone enclosure; an elongated slab (menhir?) was placed beside the burial	Ceramic vessel.	North Caucasian culture, final/post-Catacomb horizon/LBA 1	MAMS-19726: 3603 ± 28 (cal. BCE 2015-1920 1σ, cal. BCE 2028-1892 2σ), human bone	Femur?	2.8	37.9	14.2	3.1	-19.4	10.8	Mainz (Organic chemistry)	n.d.	n.d.					[6, fig. 9.4, tab. 9.2]; [7, fig. 6, tab. 2]
Kabardinskiy 9	Kurgan 2	Grave 1b	Inhumation in a deep, long rectangular pit, covered with massive stone slabs, supine position, head facing W; the grave is central to a large, well built stone circle without other burials beside an 'offering' pit (grave 3). Remains of another skeleton (1a) were found in the grave fill . The individual in grave 1b is kinship-related to the child in grave 2.		North Caucasian culture, final/post-Catacomb horizon/LBA 1	UGAMS-13455: 3690 ± 30 (cal. BCE 2135-2033 1σ, cal. BCE 2196-1977 2σ), human bone	Costa	18.3	41.9	15.7	3.1	-19.4	11.6	Mainz (Organic chemistry)	mature (45-55 (59))	male	male	“Steppe ancestry”	I4a	R1b1a2	[4, SI p. 41]; [6, fig. 9.4, tab. 9.2]; [7, fig. 6; tab. 2]
Kabardinskiy 9	Kurgan 2	Grave 2	Inhumation in a stone-lined, rectangular pit, covered with a stone slab; burial of a child in flexed(?) or packed position on the right side, head facing W. The individual is kinship-related to the individual in grave 1b.	Ceramic vessel, 4 shell pendants, 1 shell bead.	North Caucasian culture, final/post-Catacomb horizon/LBA 1	MAMS-19727: 3695 ± 20 (cal. BCE 2133-2036 1σ, cal. BCE 2188-2026 2σ), human bone	Costa	4.1	42.2	15.6	3.2	-19.7	10.8	Mainz (Organic chemistry)	infants II (10-13)	female?	male	“Steppe ancestry”	W1+119		[4, SI p. 41]; [ 6, fig. 9.4, tab. 9.2]; [7, tab. 2]
Kabardinskiy 9		Grave 2	Remains of an inhumation in a square stone box grave near the north-western side of the settlement Kabardinka 2; grave below the surface and badly preserved.	Remains of iron object(s), not preserved.	Koban culture (Early Iron Age)	MAMS-21382: 2438 ± 22 (cal. BCE 729-431 1σ, cal. BCE 747-409 2σ), human bone	Femur?	4	39.3	14.1	3.2	-19.6	10.5	Mainz (Organic chemistry)	adult (30-39 (45))	male					[6, fig. 6.2, tab. 9.2]; [7]
Kudakhurt
N 43.354032°, E 43.721893, Excavation by ‘Institute of Archaeology of the Caucasus’, Nalchik 2004-2006 (B. Atabiev) The flat grave cemetery of Kudachurt K14 is located in the foothills of the northern flank of the Greater Caucasus in the piedmont parts of the river Cherek. The final Middle and Late Bronze Age cemetery (c. 2200-1650 cal BCE) on the right river terrace was investigated as a rescue …
Kudakhurt 14		Grave 186, ind. I	Collective burial of eight individuals (I-VIII) in a large ovoid pit; each body was placed in a flexed, semi-flexed or supine position side by side with individual and shared (?) grave goods; grave goods are not always clearly associated with certain indivduals; below the skeletons organic material; individual I: in supine position, head facing S.	5 or 6 ceramic vessels, 3 spear heads, probably animal bones associated with Ind. I or VIII (dated samples).	post-Catacomb horizon/LBA 1	MAMS-110562: 3542 ± 22 (cal. BCE 1925-1784 1σ, cal. BCE 1945-1775 2σ), animal bone	Costa	2.4	38.8	14.1	3.2	-19.2	11.3	Mainz (Organic chemistry)	adult (25-30)	male					[6, tab. 9.2]; [8]
Kudakhurt 14		Grave 186, Ind. II	Individual in semi-flexed position on the left side, head facing N.	7 ceramic vessels, 4 of them probably shared with individual III.	post-Catacomb horizon/LBA 1		Mandibula	2.2	38.9	14.4	3.2	-19.5	10.8	Mainz (Organic chemistry)	adult (21-24)	male					[6, tab. 9.2]; [8]
Kudakhurt 14		Grave 186, ind. III	Child in semi-flexed position on the left side, head facing N.	Perhaps 4 ceramic vessels between II and III, bronze(?) object	post-Catacomb horizon/LBA 1		Costa	5.7	40.4	14.9	3.2	-19.3	10.5	Mainz (Organic chemistry)	infans I (4-5)	indet.					[6, tab. 9.2]; [8]
Kudakhurt 14		Grave 186, ind. IV	Child in semi-flexed position on the left side, head facing NNW, on top of individual V.	Beads.	post-Catacomb horizon/LBA 1		Metacarpus/Metatarsus II	9.6	41.4	15.2	3.2	-19.5	10.4	Mainz (Organic chemistry)	infans II (10-14)	male?					[6, tab. 9.2]; [8]
Kudakhurt 14		Grave 186, ind. V	Individual in flexed or packed position on the left side, head facing SSE, below individual IV.	Pin.	post-Catacomb horizon/LBA 1		Costa	7.9	40.1	14.6	3.2	-19.1	10.9	Mainz (Organic chemistry)	adult-mature (30-45)	male					[6, tab. 9.2]; [8]
Kudakhurt 14		Grave 186, ind. VI	Individual in flexed position on the left side, head facing SE.	2 ceramic vessels, 2 bracelets, 2 pin, double-spiral pendant, pendants, bronze objects, spear head			not sampeled														[8]
Kudakhurt 14		Grave 186, ind. VII	Individual in flexed position on the left side, head facing W.	3 ceramic vessels.	post-Catacomb horizon/LBA 1		prox. Phalanx (foot)	10.3	42	15.3	3.2	-19.3	10.4	Mainz (Organic chemistry)	mature (40-55)	male					[6, tab. 9.2]; [8]
Kudakhurt 14		Grave 186, ind. VIII	Individual VIII is completely dispersed between Ind. II and VI and south of Ind. III and IV.	3 ceramic vessels, pin, spear head			not sampeled														[8]
Kudakhurt 14		Grave 212			post-Catacomb horizon/LBA 1		Ulna	1.6	37.6	13.7	3.2	-19.5	10.1	Mainz (Organic chemistry)	adult (30-45)	indet.					[6, tab. 9.2]; [8]
Marinskaya 3
N 43.925°, E 43.530, Excavation by the Lomonosov Moscow State University, Institute of Archaeology RAS and ‘Nasledie’ 2007, licence № 2007-687 (A. R. Kantorovich), 840 (V. Ye. Maslov). The huge burial mound near the village of Marinskaya is situated in the flat piedmont area north of the Caucasus mountain range in a herb-grass steppe environment, which was formerly intersected by forests. The mou…
Marinskaya 3	Kurgan 1	Grave 1	Remains of a skull. The individual was positively tested for an early form of Salmonella enterica, Para C lineages.		Early Iron Age	MAMS-29808: 2831±20 (cal. BCE 1011-937 1σ, cal. BCE 1044-923 2σ), human bone	Maxilla	17.0387	42.8307	15.8415	3.15432	-16.7259	12.0667	Mainz (Palaeontology)	juvenile-adult (15-25)	indet.		“Steppe + Asian ancestry"			[9, SI p. 6-7]
Marinskaya 3	Kurgan 1	Grave 2	Rectangular to oval stone packing built of pebbles, on top animal bones, but no remains of human bones present.		North Caucasian culture
Marinskaya 3	Kurgan 1	Grave 3	Inhumation in a shallow long-rectangular pit, covered with wooden planks, skeleton stretched in supine position, head facing westwards, white organic matter and red ochre below the skeleton.	Silex arrow head.	North Caucasian culture		Costa	0.40858	41.5621	12.7295	3.80919	-20.5546	11.777	Mainz (Palaeontology)	adult (20-23)	male	female
Marinskaya 3	Kurgan 1	Grave 4/10	Disturbed remains of a skeleton documented with two numbers (4 and 10). Grave 4 includes parts of the upper body, grave 10 comprises some leg bones.	45 blue and white beads.	Sarmatian			8.06054	40.7858	15.1578	3.1392	-18.908	11.7611	Mainz (Palaeontology)	juvenile (16-20)	male?
Marinskaya 3	Kurgan 1	Grave 5	Inhumation in a deep catacomb, skeleton stretched in supine position, head facing southeast, brown organic matter (leather?) below the skeleton, red ochre below the feet.	Bronze beads at both feet (remains of “bracelets”?).	Catacomb culture		Costa	4.34401	39.8572	14.4683	3.21393	-19.1813	11.4044	Mainz (Organic chemistry)	adult-mature (35-45)	male
Marinskaya 3	Kurgan 1	Grave 6	Remains of a poorly preserved inhumation in a rectangular pit, skeleton stretched in supine position, head facing south. Only a small fragment of the skull with traces of trepanation was preserved.		North Caucasian culture	Poz-63970: 4090±30 cal. BCE 2836–2577, cal. BCE 2860–2499), hb; MAMS-23210: 4174±19 cal. BCE 2874–2703, cal. BCE 2878–2678, human bone	Costa	6.63717	40.0745	14.6784	3.1852	-19.7313	12.2786	Mainz (Organic chemistry)	adult (25-35)	male?					[10]
Marinskaya 3	Kurgan 1	Grave 7	Poorly preserved inhumation in a deep T-shaped catacomb, skeleton in slightly crouched position, head facing west-southwest, white and brown organic matter (leather?) below the skeleton, red ochre below the feet.	2 bronze earrings, bronze and white faïence beads, pendant at the upper body, bronze pendants at both hands (“bracelets”?)	Catacomb culture	MAMS-29809: 4020±22 (cal. BCE 2571-2491 1σ, cal. BCE 2577-2476 2σ), human bone	Costa	14.2923	41.602	15.4111	3.14939	-18.8101	10.2071	Mainz (Palaeontology)	adult (30-39)	male?	female	“Steppe ancestry”	U4a2		[4, SI p. 44]
Marinskaya 3	Kurgan 1	Grave 8	Poorly preserved inhumation in a shallow Z-shaped catacomb, on top of the entrance three large stones, skeleton stretched in supine position, head facing northwest, brown organic matter (leather?) below the skeleton, red ochre below and beside the right leg; skull is not preserved.	4 bronze beads.	Catacomb culture		Costa	2.64173	26.3864	9.51618	3.23488	-19.136	14.1983	Mainz (Organic chemistry)	adult ((25)30-39)	male
Marinskaya 3	Kurgan 1	Grave 9	Inhumation in a shallow T-shaped catacomb, stretched in supine position, head facing northwest, white and brown organic matter (leather?) below the skeleton, red ochre below the feet and legs.	Bracelet of bronze and quartz beads, pendants at the neck, animal bones, fragment of a silex blade.	Catacomb culture		Costa	3.41782	39.0394	14.1358	3.23488	-19.3724	12.5592	Mainz (Organic chemistry)	adult-mature (35-45)	female
Marinskaya 3	Kurgan 1	Grave 11	Remains of a child burial in a shallow pit, skeleton most likely stretched in supine position, head facing northwest, white organic matter below the skull.		Catacomb culture?		Costa	no bones preserved
Marinskaya 3	Kurgan 1	Grave 12	Remains of a skull.		indet.		Cranium	17.2894	39.8019	14.8026	3.13699	-19.3288	11.0072	Mainz (Palaeontology)	mature ((40)50-59)	indet.
Marinskaya 3	Kurgan 1	Grave 13	Remains of a poorly preserved inhumation, skeleton stretched in supine position, head facing N, red ochre below the left hand.		North Caucasian culture		Costa	16.9332	41.3738	15.272	3.16065	-19.0983	10.648	Mainz (Palaeontology)	adult (30-45)	male
Marinskaya 3	Kurgan 1	Grave 14	Remains of a poorly preserved inhumation in an L-shaped catacomb, skeleton stretched in supine position, head facing N, red ochre below the left hand.	9 astragals, 8 bronze beads.	Catacomb culture		Costa	4.95261	40.6687	15.004	3.16228	-18.4003	12.6422	Mainz (Palaeontology)	infans I (4-6)	indet.
Marinskaya 3	Kurgan 1	Grave 15, Ind. 1	Inhumation of 3 individuals in an oval pit, inhumation in supine position, head facing W, below all skeletons white and brownish organic matter.		Catacomb culture		Cranium	0.849788	41.0636	14.0802	3.40248	-19.2977	12.6013	Mainz (Palaeontology)	adult (30-39)	male
Marinskaya 3	Kurgan 1	Grave 15, Ind. 2	Inhumation in supine position, head facing W.		Catacomb culture		Costa	13.4797	42.2166	15.7688	3.12343	-18.7633	11.8277	Mainz (Palaeontology)	adult-mature (35-45)	male
Marinskaya 3	Kurgan 1	Grave 15, Ind. 3	Inhumation in crouched position on the left side, head facing towards SE.	Ceramic vessel (in front of Ind. 3)	Catacomb culture		Costa	18.5868	42.5873	15.8058	3.14347	-18.9301	12.607	Mainz (Palaeontology)	adult-mature (30-49)	male
Marinskaya 3	Kurgan 1	Grave 16	Remains of a burial destroyed by bulldozer trench.		North Caucasian culture		Femur?	8.14303	41.9317	15.3247	3.19225	-18.7525	12.0204	Mainz (Organic chemistry)	adult (20-29)	male
Marinskaya 3	Kurgan 1	Grave 17	T-shaped catacomb, supine position, head facing S, white organic matter.	Bronze beads, earring, string of 55 bronze pendants/beads, bracelet of white faïence beads.	Catacomb culture		Costa	11.9685	42.536	15.7995	3.14094	-19.227	11.1295	Mainz (Palaeontology)	juvenile (15-17)	female?
Marinskaya 3	Kurgan 1	Grave 18	Rectangular pit dug into the ground, covered with wooden ceiling and rectangular stone construction on a layer of reed about 1.4-1.7 m larger than the pit, the walls of the pit were covered with plaster and painted in red and yellow, skeleton in flexed position. The health status of this individual was affected by system disease. Differential diagnostics includes bacterial infection, generalized …	Wealthy inventory with 3 ceramic vessels, animal bones, bronze axe, 2 golden earrings, bronze dagger, stone sceptre-axe, bronze adze, 2 bronze awls, whetstone (?), 7 silex arrow heads.	Maykop culture, late	dendrodated 3304+25 BCE	Costa	10	42.6194	15.4155	3.22549	-19.2804	11.1407	Mainz (Palaeontology)	adult (40-44)	male					[11]; [12]; [13]
Marinskaya 5
N43.905354°, E 43.521883, Excavation by the Lomonosov Moscow State University, Institute of Archaeology RAS and ‘Nasledie’ 2009, licence № 2009745 (A.R. Kantorovich), 2009-762 (V. Ye. Maslov) The huge, single-standing burial mound 2.3 km SSW of Marinskaya 3, is situated in the flat piedmont region north of the Caucasus mountain range in a herb-grass steppe environment. The mound was slightly oval…
Marinskaya 5	Kurgan 1	Grave 1	Poorly preserved inhumation in stretched supine position, head oriented towards the E. No pit noticeable.	A ceramic vessel.	Sarmatian		Costa	11.5073	41.5849	15.6243	3.10515	-16.4012	10.7534	Mainz (Palaeontology)	adult (30-39)	female
Marinskaya 5	Kurgan 1	Grave 2	Inhumation in stretched supine position, head oriented towards the W, organic matter below the skeleton. No pit noticeable.	3 ceramic vessels, beads, fragment of an iron spearhead, 2 iron knives, fragment of a whetstone, flint chunk, animal bones in a bowl.	Sarmatian		Costa	13.0574	43.542	15.69	3.23768	-17.7624	12.2169	Mainz (Palaeontology)	adult (30-39)	male
Marinskaya 5	Kurgan 1	Grave 3	Inhumation in long-rectangular pit, most likely covered with wooden planks and organic mats, skeleton stretched in supine position, head oriented towards the W, brown organic matter below the skeleton, red ochre below the feet.	Animal bones near the right hand.	North Caucasian culture		Costa	2.82429	32.9765	12.0394	3.19556	-19.5773	12.9051	Mainz (Organic chemistry)	adult (30-39)	male
Marinskaya 5	Kurgan 1	Grave 4	Poorly preserved and partly destroyd inhumation in a flexed position on the right side, head oriented towards the E, below skeleton mid-size pebbles of third mound shell. No pit noticeable.	A ceramic vessel.	Final Northcaucasian/Post-catacomb horizon		Femur	4.54465	0.834221	0.151249	6.63129	-27.0401	2.40305	Mainz (Organic chemistry)	adult-mature (30-49)	male
Marinskaya 5	Kurgan 1	Grave 5	Inhumation in rectangular wooden coffin, no pit noticeable, skeleton in stretched supine position, head oriented towards the W, white organic matter below the skeleton.	3 ceramic vessels, glass and bone beads, whetstone, 3 iron, bronze and bone arrowheads, iron sword, bronze hook, iron knife.	Sarmatian		Costa	12.6493	43.3284	16.039	3.15168	-17.2757	12.5621	Mainz (Palaeontology)	adult (25-30)	male
Marinskaya 5	Kurgan 1	Grave 6	Poorly preserved and destroyed inhumation. No pit noticeable.	3 ceramic vessels, glass beads, animal bones.	Sarmatian		Os longus	2.58012	38.1782	13.6756	3.25715	-18.6268	7.37179	Mainz (Organic chemistry)	mature (40-49(59))	female
Marinskaya 5	Kurgan 1	Grave 7	Poorly preserved inhumation in a flexed positon on the left side, head oriented towards the E. No pit noticeable.		Early Iron Age		Metatarsus	9.32961	42.624	15.3788	3.23355	-19.3246	12.7537	Mainz (Palaeontology)	mature (50-59)	male
Marinskaya 5	Kurgan 1	Grave 8	Destroyed inhumation in the area of the leg bones of grave 7. No pit noticeable.		indet.		Phalanx (Foot)	12.7018	41.7712	15.4033	3.16382	-19.3975	12.657	Mainz (Palaeontology)	juvenile (15-19)	indet.
Marinskaya 5	Kurgan 1	Grave 9	Poorly preserved inhumation in stretched supine position, head oriented towards the NW. No pit noticeable.		Sarmatian		Costa	4.43667	42.1198	15.5437	3.16139	-13.3316	10.9603	Mainz (Palaeontology)	juvenile-adult I (17-20)	male
Marinskaya 5	Kurgan 1	Grave 10	Inhumation in deep rectangular pit with stone cover, wooden burial chamber with ceiling of at least 7 planks, skeleton in stretched supine position, head oriented towards the WNW, white and partly yellow coloured organic matter below the skeleton, below parts of the skeleton and on grave floor red ochre, parts of the wooden chamber were burned.	Stone object with traces of ochre, animal bones; in grave fill small fragments of wood, ceramics, two faience (?) beads, animal bones including cattle teeth with bronze oxide remains (probably originating from grave 12)	North Caucasian culture	dendrodated 2644+13 BCE	Costa	3.05379	38.9098	14.1784	3.20168	-19.6192	12.1397	Mainz (Organic chemistry)	adult (25-30)	male?	male	“Steppe ancestry”	R1a1a	R1b1a2	[4, SI p. 46]; [14, 82]
Marinskaya 5	Kurgan 1	Grave 11	Destroyed inhumation, traces of red ochre at the skull fragments, remains of organic matter and charcoal. No pit noticeable.		indet., possibly North Caucasian culture		Metacarpus	9.30265	41.6299	15.5472	3.12392	-18.3076	11.8836	Mainz (Palaeontology)	juvenile (15-19)	male?
Marinskaya 5	Kurgan 1	Grave 12	Partly disturbed inhumation in an oval pit framed by wooden beams, grave bottom formed by a pebble layer of the ceiling of grave 32 covered with organics and white sand. The skeleton was partly destroyed but placed in a flexed positon on the left side, head oriented towards the SW, on top and below skeleton red ochre, eventually also robbed before the MBA graves above were dug into the mound.	Bronze dagger, two flint arrowheads, ceramic vessel, sheep bones; in fill of grave 10, small fragments of wood, ceramics, two faience (?) beads, animal bones inclusive cattle teeth with bronze oxide remains, which originate probably from this burial.	Maykop culture, late	dendrodated 3279+25 BCE	Costa	4.66604	40.5971	14.9526	3.16756	-19.1959	12.0542	Mainz (Organic chemistry)	adult ((25)30-35(39))	male	male	“Caucasus mountain ancestry”	K1a4	L	[4, SI p. 46]; [14, 82-85, fig. 26-29]
Marinskaya 5	Kurgan 1	Grave 13	Inhumation burial in a deep stepped long-rectangular burial pit with a stone frame on the step, stretched skeleton in supine position, oriented towards the SE, laid in a wooden construction with a ceiling of 2 burned planks, below the skeleton white organic matter, grass remains and in parts red ochre.	8 bronze pendants (“bracelet”), 3 bronze pendants (“bracelet”), bones of several animal individuals remains of a wooden pole or stick	North Caucasian culture		Costa	14.4596	43.654	15.7802	3.22745	-19.6182	11.3464	Mainz (Palaeontology)	adult (20-35)	male
Marinskaya 5	Kurgan 1	Grave 14	Poorly preserved inhumation in oval pit, flexed positon on the left side, head oriented towards the E, below the skeleton white organic matter.	Ceramic vessel, bronze and jet beads.	Final Northcaucasian/Post-catacomb horizon		Costa	12.2157	42.371	15.6904	3.15052	-18.9739	12.2524	Mainz (Palaeontology)	adult-mature (35-45)	female
Marinskaya 5	Kurgan 1	Grave 15	Inhumation burial in a deep stepped long-rectangular burial pit with ceiling of wooden planks, skeleton stretched in supine position, head oriented towards the NNW.	A ceramic vessel.	North Caucasian culture		Costa	17.0906	43.6905	16.2178	3.14298	-18.9565	11.5507	Mainz (Palaeontology)	mature-senile (50-65)	male
Marinskaya 5	Kurgan 1	Grave 16	Inhumation burial in a rectangular pit with a ceiling and a bottom covering of organic matting (reed?). The skeleton was placed in a flexed positon on the right side, head oriented towards the SW, on top of skeleton red ochre.	Remains of a wooden object (dish?)	Maykop culture, late	MAMS-29810: 4544 ± 25 (cal. BCE 3359-3129 1σ, cal. BCE 3364-3107 2σ), human bone	Costa	4.04798	40.8468	14.922	3.19359	-20.1201	9.79291	Mainz (Organic chemistry)	infans II (7-8)	indet.	male	“Caucasus mountain ancestry”	T1a2	?	[4, SI p. 46]; [14, 82-85, fig. 31-33]
Marinskaya 5	Kurgan 1	Grave 17	Inhumation burial in a deep stepped long-rectangular burial pit with ceiling of wooden planks, skeleton stretched in supine position, head oriented towards the SSE, below the skeleton organic matter and red ochre.		North Caucasian culture		Costa	7.34423	42.2188	15.4123	3.19584	-19.0166	11.3916	Mainz (Organic chemistry)	juvenile (15-16)	male
Marinskaya 5	Kurgan 1	Grave 18	Remains of an inhumation between the stones of mound shell 2, head oriented towards the NW. No pit noticeable.	A ceramic vessel.	North Caucasian culture		Femur	3.8513	40.1907	14.5843	3.21504	-19.91	12.8012	Mainz (Organic chemistry)	infans I (0-2 months)	male?
Marinskaya 5	Kurgan 1	Grave 19	Inhumation burial in a rectangular stepped burial pit covered with 8-9 wooden planks and a stone filling, vertical wooden constructions indicate a wooden chamber, stretched skeleton in supine position lying on longitudinal planks, head oriented towards the NNE, below Skeleton white and brown organic matter.	Ceramic vessel, stone object, bronze objects (4 bracelets), beads of faience, nacre and bronze; outside wooden chamber: 2 cattle skulls, 2 grinding stones	North Caucasian culture	MAMS-11218: 4048 ± 26 (cal. BCE 2619-2495 1σ, cal. BCE 2832-2482 2σ), human bone	Metacarpus	7.79991	40.8859	14.9308	3.19476	-18.9295	12.5618	Mainz (Organic chemistry)	adult (25-30)	male					[3, 80-83, tab. 8.1, fig. 8.8]
Marinskaya 5	Kurgan 1	Grave 20	Partly destroyed inhumation, probably in a stone lined pit. No pit noticeable.	A ceramic vessel.	North Caucasian culture		Costa	4.02795	36.7208	13.34	3.21141	-19.6042	13.2391	Mainz (Organic chemistry)	infans I (0-6 months)	male?
Marinskaya 5	Kurgan 1	Grave 21	Poorly preserved inhumation burial in a stepped long-rectangular burial pit with ceiling of wooden planks, skeleton stretched in supine position, head oriented towards the NW, below the skeleton organic matter.	A ceramic vessel.	North Caucasian culture										infans I (0-2 months)	indet.
Marinskaya 5	Kurgan 1	Grave 22	Inhumation burial in a long-rectangular stepped burial pit covered with at least 12 wooden planks, stretched skeleton in supine position, head oriented towards the SW, below skeleton white organic matter (grass remains and matting) and red ochre, remains of blue (?) colour.		North Caucasian culture		Costa	3.91193	38.62	14.0054	3.21711	-19.2997	12.9208	Mainz (Organic chemistry)	adult (24-29)	male
Marinskaya 5	Kurgan 1	Grave 23	Inhumation burial in a deep, rectangular stepped burial pit inside a wooden chamber surrounded by a layer of river pebbles, chamber roofing with four massive timbers and wooden planks, at the sides of the chamber timber log constructions and in corners vertical posts, stretched skeleton in prone position laid diagonally into the chamber, head oriented towards the SW, at the feet red ochre.	No grave goods, but outside the wooden chamber two badly preserved cattle skulls at the eastern end of the burial pit outside the wooden chamber, in grave fill ceramic fragment and a bronze pin.	North Caucasian culture	dendrodated to 2671 + 13 BCE	Costa	16.5741	43.7033	16.2807	3.13176	-19.3877	11.0692	Mainz (Palaeontology)	mature (50-60)	male					[3, 80-83, tab. 8.1]
Marinskaya 5	Kurgan 1	Grave 24	Inhumation burial in a stepped burial pit covered with wooden planks, stretched skeleton in supine position, head oriented towards the SW, below skeleton red-orange organic matter and ochre(?), similarly on top of the skeleton.		North Caucasian culture		Costa	11.9011	43.224	15.6588	3.22043	-19.1935	11.6395	Mainz (Palaeontology)	adult (21-24)	male
Marinskaya 5	Kurgan 1	Grave 25	Disturbed inhumation burial in a square chamber surrounded by wooden posts and covered by wooden planks. Outside the wooden chamber, a stone filling and a stone packing on top of the grave and the related mound embankment. The skeleton was placed in a flexed positon on organic material. Bones had been dislocated. Below the skeleton, an area of 2 m in diameter was plastered with clay.	Inventory with 2 bronze daggers, 1 golden ear-ring, 1 ceramic vessel, 1 bone arrowhead, outside the chamber 2 cattle skulls with nose rings and a badly preserved wooden object (yoke?, fixing pole?).	Maykop culture, late	MAMS-110554: 4498 ± 30 (cal. BCE 3334-3105 1σ, cal. BCE 3347-3095 2σ), wood	Phalanx (foot)	5.36913	41.0263	15.0112	3.18858	-19	12.5484	Mainz (Organic chemistry)	mature (40-50)	male	male	“Caucasus mountain ancestry”	T2al	L	[3, 80-83, tab. 8.1, fig. 8.4, 8.5]; [4, SI p. 46]; [14, 87-92, fig. 34-44]
Marinskaya 5	Kurgan 1	Grave 26	Inhumation burial in a long-oval stepped burial pit without remains of a ceiling, stretched skeleton in supine position, head oriented towards the NE, below the skeleton organic matter and probably leather remains, similarly on top of the skeleton.		North Caucasian culture		Costa	9.16099	42.3488	15.4895	3.18974	-19.4738	11.8659	Mainz (Organic chemistry)	infant II (6-7)	female?
Marinskaya 5	Kurgan 1	Grave 27	Partly modern destroyed inhumation in a flexed positon on the left side, head oriented towards the N, below the skeleton red ochre. No pit noticeable.		Final Northcaucasian/Post-catacomb horizon		Os longus/Tibia	5.1999	40.8943	14.9726	3.18653	-19.4334	12.3696	Mainz (Organic chemistry)	mature (40-49)	female?
Marinskaya 5	Kurgan 1	Grave 28	Inhumation burial in a rectangular stepped burial pit without remains of a ceiling but with a stone pebble cover, skeleton in flexed positon on the left side, head oriented towards the N, below skeleton white organic matter and red ochre.		North Caucasian culture		Costa	6.52569	40.7777	14.8903	3.19497	-19.4517	12.3656	Mainz (Organic chemistry)	mature ((35)40-49(55))	female
Marinskaya 5	Kurgan 1	Grave 29	Poorly preserved inhumation burial in a long-rectangular stepped burial pit covered with wooden planks and pebbles, stretched skeleton in supine position, head oriented towards the SSW, below skeleton white organic matter and red ochre.		North Caucasian culture		Femur	2.55548	40.038	14.4029	3.24317	-19.681	11.1806	Mainz (Palaeontology)	infans I (0-6 months)	indet.
Marinskaya 5	Kurgan 1	Grave 30	Inhumation burial in a catacomb, the stretched skeleton in supine position on white and brown organic matter (leather?), partly covered by red ochre. Head oriented towards the SW. The grave destroyed an older one of the Northcaucasian Culture (Ind. 2/30A).	Bronze beads; animal bones, ceramic vessel, outside the catacomb one cattle skull in entrance pit.	Catacomb culture	MAMS-21322: 4082 ± 20 (2831-2577 1σ, 2848-2500 2σ), charcoal	Costa	6.73123	41.4703	15.4847	3.12452	-19.1978	12.024	Mainz (Organic chemistry)	adult-mature (35-49)	male	male		U5a1b1e	?	[3, 80-83, tab. 8.1; fig. 8.8]; [14, 87-92, fig. 34-44]
Marinskaya 5	Kurgan 1	Grave 30A	Destroyed grave. Remains of bone found in dromos of Grave 30.		North Caucasian culture		not sampled								adult (30-39)	male
Marinskaya 5	Kurgan 1	Grave 31	Inhumation burial in a rectangular stepped burial pit without remains of a ceiling but with a stone pebble cover, stretched skeleton in supine position, head oriented towards the NW, below skeleton yellow and brown organic material and red ochre.		North Caucasian culture		not sampled								not investigated
Marinskaya 5	Kurgan 1	Grave 32	Inhumation burial in a square pit with a ceiling constructed by wooden planks and organic matting, a packing of mid-sized pebbles on top. The skeleton was placed in a flexed positon on the left side, head oriented towards the E, on top of skeleton red ochre.		Maykop culture, early	UGAMS-13047: 4720 ± 25 (cal. BCE 3630-3380 1σ, cal. BCE 3640-3370 2σ), hb; MAMS-11212: 4496 ± 26 (cal. BCE 3333-3105 1σ, cal. BCE 3341-3098 2σ), leather	Costa	5.32673	39.4977	14.6962	3.13559	-18.5207	13.1807	Mainz (Organic chemistry)	adult ((25)30-39)	female	female	“Caucasus mountain ancestry”			[4, SI p. 46]; [14, 73-74, fig. 22-25]
Marinskaya 5	Kurgan 1	Grave 33	Disturbed inhumation burial in a rectangular chamber with an organic ceiling (wood?) and a packing of mid-sized pebbles on top, southern corner disturbed by grave 34. The skeleton was placed in a flexed positon on the left side, bones had been dislocated,	Bronze dagger.	Maykop culture, early	MAMS-11213: 4952 ± 27 (cal. BCE 3767-3698 1σ, cal. BCE 3781-3660 2σ), human bone	Phalanx (foot)	5.48299	41.0197	15.4752	3.09246	-18.852	13.1204	Mainz (Organic chemistry)	adult ((21)22-24)	male?					[14, 72-73, fig. 8-15]
Marinskaya 5	Kurgan 1	Grave 34	Inhumation burial in an oval pit with an organic ceiling (wood?) and a packing of mid-sized pebbles on top. The skeleton was placed in a flexed positon on the right side, torso on the back, head oriented towards the E, below the skeleton remains of organic material.		Maykop culture, early	MAMS-11214: 4727 ± 25 (cal. BCE 3627-3383 1σ, cal. BCE 3632-3378 2σ), human bone	Phalanx (hand)	3.38983	39.5775	14.3947	3.2077	-18.7609	12.9654	Mainz (Organic chemistry)	mature-senile ((45)50-65)	male	male	not enough coverage	U5a1b1		[4, SI p. 46]; [14, 73-74, fig. 8-10, 13, 16-20]
Progress 2
N 43.822691°, E 43.350278, Excavation by ‘Nasledie’, Stavropol 2009-10, licence №209-545 (S. Ya. Berezin) Progress 2 is located in the piedmont herb-grass steppe zone north of the Caucasus mountain range. The site is a larger mound group, of which 5 mounds were excavated in 2009-2010. This study included only the founding grave 37 in mound 1, the remaining graves were sampled for an enlarged stud…
Progress 2	Kurgan 1	Grave 37	Founding grave in mound 1; inhumation in an oval pit, skeleton in flexed position on the back, thickly packed in red ochre. A radiocarbon doublet of charcoal and human bone revealed a strong reservoir effect in the human bone date.	Long flint blade, a flint adze, a flint projectile head and another flint object.	Eneolithic	MAMS-110564: 6012 ± 28 (cal. BCE 4942-4849 1σ, cal. BCE 4991-4810 2σ), human bone; MAMS-110563: 5397 ± 28 (cal. BCE 4323-4242 1σ, cal. BCE 4332-4178 2σ), charcoal	Costa	7.99707	43.9722	16.0604	3.19418	-19.3491	12.9515	Mainz (Organic chemistry)	adult (26-49)	male	male	“Steppe ancestry”	I3a	R1b1	[4, SI p. 47]; [22]
Rasshevatskiy 1
N 45.537249° E 41.116544, Excavation by ‘Nasledie’, Stavropol 1998-2000, under direction of Vjacheslav L. Rostunov, licence №2000-252 (V. L. Rostunov) The burial mound cemetery of Rasshevatskiy 1 is one of several groups, which proceed in long lines from West to East near the place, where the Kuban river turns its course towards the West. The vegetation today is a herb-steppe with larger patches …
Rasshevatskiy 1	Kurgan 21	Grave 1	“Burial” or sacrificial pit of three animal skulls in a deep, rectangular shaft. The sacrificial pit is probably associated with catacomb grave 4.		Catacomb culture, late																[15, 194-205, fig. 53-55]; [16]
Rasshevatskiy 1	Kurgan 21	Grave 2	Inhumation in an oval catacomb with a vertical entrance shaft; skeleton in flexed position on the left side, head oriented towards the N; below the skeleton, a bedding/container made of birch bark with yellow brownish organic material (leather?), chalk, ochre and charcoal spots as well as organic material inside.	2 ceramic vessels, ceramic incense burner, charred wooden disc(?).	Catacomb culture, late		Costa	4.2	0.6	0.2	3.7	-32.7	6.5	Mainz (Organic chemistry)	adult (30-39)	indet.					[15, 194-205, fig. 53-55]; [16]
Rasshevatskiy 1	Kurgan 21	Grave 3	A deep, rectangular shaft without remains of a burial.		Yamnaya culture			no bones preserved													[15, 194-205, fig. 53-55]; [16]
Rasshevatskiy 1	Kurgan 21	Grave 4	Remains of a poorly preserved inhumation in a T-shaped catacomb with a deep entrance shaft; in the shaft remains of climbing aid cavities and the remains of a wooden closing of the catacomb; skeleton possibly in flexed position on the left side, remains of the skull in the NNW of the chamber; below the skeleton several layers of dark and white organic material, chalk and ochre.		Catacomb culture, late										indet.	indet.					[15, 194-205, fig. 53-55]; [16]
Rasshevatskiy 1	Kurgan 21	Grave 5	Inhumation in supine position; orientation of the skeleton WNW; skull and parts of the upper body were destroyed by robber’s trench.		Medieval		Phalanx	17.7	43.7	16	3.2	-16.9	14.2	Mainz (Organic chemistry)	adult (30-39)	indet.					[15, 194-205, fig. 53-55]; [16]
Rasshevatskiy 1	Kurgan 21	Grave 6		Two dismantled 4-wheeled wagons associated with grave 8.	Early Catacomb																[15, 194-205, fig. 53-55]; [16]
Rasshevatskiy 1	Kurgan 21	Grave 7, Ind. 1	Burial of five individuals below a dismantled 4-wheeled wagon; burial pit is a rectangular shaft with a step on which the wagon was deposited; all skeletons inhumations, individual 1, 3-5 in flexed position; individual 1 and 4 on the left side, individual 2 and 5 on the back, individual 3 on the right side, heads all oriented towards the E; below the skeletons organic material, a layer of chalk a…	Wagon, pole, 2 ceramic vessels, charcoal, animal bones, 10 bone pins, 8 bronze buckles, bronze pendant, sandstone arrow-shaft smoother, silex artefact, hematite.	Novotitorovskaya culture		Cranium	1.4	3.2	0.4	10.6	-24.7	13.3	Mainz (Palaeontology)	adult (25-35)	male?					[15, 194-205, fig. 53-55]; [16]
Rasshevatskiy 1	Kurgan 21	Grave 7, Ind. 2	Individual 2 on the back.		Novotitorovskaya culture		Indet. fragments	failed							infans I (3 y. ± 12 months)	indet.					[15, 194-205, fig. 53-55]; [16]
Rasshevatskiy 1	Kurgan 21	Grave 7, Ind. 3	Individual 3 flexed on the right side.		Novotitorovskaya culture		Metacarpus II	4.4	39.2	14.2	3.2	-19.3	12.2	Mainz (Organic chemistry)	infans II (6-8)	indet.					[15, 194-205, fig. 53-55]; [16]
Rasshevatskiy 1	Kurgan 21	Grave 7, Ind. 4	Individual 4 flexed on the left side.		Novotitorovskaya culture		Phalanx (foot)	6.2	40	14.6	3.2	-19.3	12.4	Mainz (Organic chemistry)	infans I (4-5)	indet.					[15, 194-205, fig. 53-55]; [16]
Rasshevatskiy 1	Kurgan 21	Grave 7, Ind. 5	Individual 2 on the back.		Novotitorovskaya culture		Mandibula	failed							infans II (7-8)	indet.					[15, 194-205, fig. 53-55]; [16]
Rasshevatskiy 1	Kurgan 21	Grave 8	Inhumation in a T-shaped catacomb with a broad, rectangular entrance shaft; in the shaft remains of climbing aid cavities and the remains of a wooden closing of the catacomb; skeleton in supine position on the left side, head oriented towards the WNW; below the skeleton several layers of brownish (leather?), dark and white organic material, chalk and ochre.	2 golden earrings, bronze spike, wooden plank, bronze dagger, a bronze awl, ochre concentration, ceramic incense burner, bronze pendants, beads forming a bracelet; stone artefact and 2 dismantled waggons beside the upper part of the shaft (grave 6).	Catacomb culture, early	GIN-12402: 3960 ± 40 (2499-2455 1σ, cal. BCE 2575-2341 2σ), human bone		0.6	22.3	7.3	3.6	-19.9	11.5	Mainz (Palaeontology)	adult-mature (35-45)	indet.					[15, 194-205, fig. 53-55]; [16]
Rasshevatskiy 1	Kurgan 21	Grave 9	Poorly preserved inhumation in a flexed position, head oriented towards the E, ochre below the feet.		Yamnaya culture											indet.					[15, 194-205, fig. 53-55]; [16]
Rasshevatskiy 1	Kurgan 21	Grave 10	Inhumation in an oval pit (possibly remains of a catacomb), skeleton in supine positions, legs flexed, head oriented towards SW; below the skeleton dark organic material, ochre below the feet.	3 bronze beads.	Catacomb culture		Mandibula	failed							infans I (2 y. ± 8 months)	indet.					[15, 194-205, fig. 53-55]; [16]
Rasshevatskiy 1	Kurgan 21	Grave 11	Inhumation in a rectangular pit, skeleton in supine position, legs flexed, head oriented towards WSW; below the skeleton remains of organic material, chalk and ochre at the feet. The individual was positive in an ancient strain of Yersinia pestis.	Silex artefact.	Yamnaya culture	MAMS-29816: 4171 ± 22 (cal. BCE 2874-2700 1σ, cal. BCE 2879-2673 2σ), human bone	Os longus	9.4	42.5	15.7	3.2	-19.2	11.4	Mainz (Palaeontology)	adult (30-39)	male	male	“Steppe ancestry”	U5a1d	R1b1a2	[4, SI p. 48]; [15, 194-205, fig. 53-55]; [16]; [17]
Rasshevatskiy 1	Kurgan 21	Grave 12	Poorly preserved inhumation in an oval pit, skeleton in flexed position (?), head oriented towards WSW; below the skeleton dark organic material, chalk, ochre and charcoal.		Catacomb culture, late										indet.	indet.					[15, 194-205, fig. 53-55]; [16]
Rasshevatskiy 1	Kurgan 21	Grave 13	Inhumation in a rectangular pit, skeleton in supine position, legs flexed, head oriented towards NE; below the skeleton dark organic material, chalk, ochre and charcoal.	Ceramic vessel.	Yamnaya culture	MAMS-29818: 4447 ± 22 (cal. BCE 3308-3026 1σ, cal. BCE 3328-3018 2σ), human bone	Phalanx (hand)	7.2	39.5	14.4	3.2	-19.7	12.3	Mainz (Organic chemistry)	adult-mature (35-45)	female	female	“Steppe ancestry”	T2a1		[4, SI p. 48]; [15, 194-205, fig. 53-55]; [16]; [17]
Rasshevatskiy 1	Kurgan 21	Grave 14	Remains of a destroyed grave with an inhumation and animal bones.		Steppe Maykop culture, early																[15, 194-205, fig. 53-55]; [16]
Rasshevatskiy 1	Kurgan 21	Grave 15	Inhumation in a pit covered by a wooden ceiling, skeleton in supine position, legs flexed, head oriented towards WNW; below the head a “cushion” of organic material, below the skeleton brownish (leather?) and dark organic material, chalk and ochre.	Stone object.	Novotitorovskaya culture		Metatarsus	13.7	43.5	16.2	3.1	-19.3	10.4	Mainz (Palaeontology)	adult ((25)30-35)	indet.					[15, 194-205, fig. 53-55]; [16]
Rasshevatskiy 1	Kurgan 21	Grave 16	Inhumation in a stepped burial pit with a cover made of bark and reed-matting, skeleton in supine position, head towards NNE; below the skeleton brownish organic material (leather?), ochre below the feet.		North Caucasian culture		Phalanx (hand)	6	40.6	14.8	3.2	-19.6	11.8	Mainz (Organic chemistry)	mature (50-59)	male					[15, 194-205, fig. 53-55]; [16]
Rasshevatskiy 1	Kurgan 21	Grave 17	Inhumation in a pit covered by a wooden ceiling, skeleton in flexed position on the left side, head oriented towards W; chalk and ochre below the skeleton.		Novotitorovskaya culture		Scapula	4.7	41	14.9	3.2	-19.3	12.6	Mainz (Organic chemistry)	mature (45-55)	male					[15, 194-205, fig. 53-55]; [16]
Rasshevatskiy 1	Kurgan 21	Grave 18	Inhumation in a pit, skeleton in flexed position on the left side, head oriented towards NE; below the head a “cushion” of organic material, chalk and ochre below the skeleton.	Bone pin, hematite, ochre, ceramic fragment, skull and other sheep bones.	Novotitorovskaya culture		Phalanx (hand)	6.3	40.7	14.8	3.2	-19.4	11.8	Mainz (Organic chemistry)	mature-senile (50-69)	female					[15, 194-205, fig. 53-55]; [16]
Rasshevatskiy 1	Kurgan 21	Grave 19	Inhumation in a pit, skeleton in flexed position on the right side, head oriented towards W; below the head a “cushion” of organic material, spots of brownish organic material (leather?), chalk and charcoal below the skeleton.		Novotitorovskaya culture		Phalanx (hand)	4.4	38.8	14.1	3.2	-18.5	12.9	Mainz (Organic chemistry)	juvenile (14-18)	female					[15, 194-205, fig. 53-55]; [16]
Rasshevatskiy 1	Kurgan 21	Grave 20	Poorly preserved inhumation in a T-shaped catacomb with a deep entrance shaft; in the shaft remains of a ritual fire and remains of a wooden wheel as closing of the catacomb; skeleton in supine to slightly flexed position on the left side, head oriented towards W; dark and white organic material, chalk, ochre.	Wooden wheel; 2 round wooden objects (plates?), 1 of them with bronze decoration, ceramic incense burner with charcoal.	Catacomb culture, late		Metacarpus II	7	42.6	15.8	3.1	-19.4	11.5	Mainz (Palaeontology)	adult (25-30)	male					[15, 194-205, fig. 53-55]; [16]
Rasshevatskiy 1	Kurgan 21	Grave 21	Inhumation in a rectangular burial pit with a cover made of wooden battens, skeleton in supine position, head towards SSE; organic material and chalk below the skeleton.	Silver earring, bone pin, animal bones.	North Caucasian culture		Os longus	3	42.1	15.6	3.2	-19.4	10.8	Mainz (Palaeontology)	adult (22-25)	female	female	“Steppe ancestry”	R1a1a		[4, SI p. 48]; [15, 194-205, fig. 53-55]; [16]; [17]
Rasshevatskiy 1	Kurgan 21	Grave 22	Rectangular “burial” pit without skeletal remains.		Middle Bronze Age			no bones preserved
Sharakhalsun 6
N 45.725651°, E 43.986933, Excavation by ‘Nasledie’, Stavropol 2001 under direction of Sergej Ljakhov, licence №2001-791 (A. V. Yakovloev) The mound groups of Sharakhalsun are located about 70 km south of Elista in the dry parts of the Caspian steppe on the right bank the river Kalaus near its entry into the major river Manych. Like many others, the mound group 6 proceeds in a long line West-East…
Sharakhalsun 6	Kurgan 2	Grave 1	Remains of a poorly preserved child burial; skeleton in flexed position on the left side, head oriented towards W; remains of an senile, individual (1B) in grave fill.	Bronze pendant, bronze bell, ceramic vessel, ceramic incense burner.	Catacomb culture, late		Costa	2.14247	39.2549	14.1104	3.24566	-15.549	17.3797	Mainz (Organic chemistry)	infans I (5-8 months)
Sharakhalsun 6	Kurgan 2	Grave 2	Poorly preserved inhumation in a pit possibly with a wooden ceiling; skeleton in flexed position on the left side, head towards the E; remains of a dark-brown organic material and an ochre concentration below the skeleton.	Three bronze buttons, bovine astragal, ceramic incense burner.	Catacomb culture, late		Clavicula	3.0036	40.6389	14.3917	3.29463	-17.4421	15.3602	Mainz (Organic chemistry)	mature (40-55)	female
Sharakhalsun 6	Kurgan 2	Grave 3	Inhumation in a rectangular stepped burial pit below a dismantled wagon; upper part of the skeleton in supine position, legs flexed and tipped to the side, probably wrapped in and covered by mats with various weaving techniques.	Ceramic burner, animal bones, organic mats (reed?), dismantled wagon, wooden bowl and a stone pestle, antimony earring, bronze pricker, red ochre, silex artefact and pottery fragments in fill.	Yamnaya culture	GIN-12398: 3980 ± 100 BP (cal. BCE 2829-2306 1σ, cal. BCE 2866-2205 2σ), hb; MAMS-29247: 4187±22 BP (cal. BCE 2878-2708 1σ, cal. BCE 2885-2680 2σ), human bone	Costa	5.68391	42.005	15.1774	3.22888	-17.1123	16.1127	Mainz (Organic chemistry)	adult (26-49)	male					[3, 83-87, tab. 8.2, fig. 8.9, fig. 8.11]
Sharakhalsun 6	Kurgan 2	Grave 4	Inhumation in a stepped burial pit with wooden constructions inside and below a dismantled wagon; the upper part of the skeleton in supine position, legs flexed and tipped to the side, a layer of light brownish and white organic matter below the skeleton, ochre at the feet.	Organic mats (reed?), dismantled wagon, ceramic vessel, animal bones.	Yamnaya culture	GIN-12399: 4260±100 BP (cal. BCE 3016-2678 1σ, cal. BCE 3321-2504 2σ), hb; MAMS-29245: 4167±22 BP (cal. BCE 2873-2698 1σ, cal. BCE 2878- 2667 2σ), human bone; by stratigraphy earlier than grave 3	Costa	2.544	38.4386	13.9333	3.21858	-16.8923	16.5233	Mainz (Organic chemistry)	adult (26-49)	male					[3, 83-87, tab. 8.2, fig. 8.9 ]
Sharakhalsun 6	Kurgan 2	Grave 5, Ind. 1	Double grave in a rectangular, stepped pit with a wooden construction inside and a wooden ceiling covered with layers of organic mats (reed?); both skeletons in flexed position, upper bodies in supine position, heads oriented towards the W, individual 1 on the left side (upper skeleton), remains of white organic material and charcoal below the skeletons, ochre at the feet.	Textile remains.	Yamnaya culture		Costa	6.99622	43.0874	15.4358	3.25665	-16.5999	17.2828	Mainz (Organic chemistry)	adult (18)20-21(24)	male
Sharakhalsun 6	Kurgan 3	Grave 5, Ind. 2	Individual 2 flexed on the left side (lower skeleton).		Yamnaya culture		Costa	6.20603	41.1175	14.8115	3.2388	-17.1221	16.3769	Mainz (Organic chemistry)	adult (20-25)	male
Sharakhalsun 6	Kurgan 2	Grave 6	Inhumation in a catacomb grave with a broad entrance pit; skeleton in strongly contracted position on the left side, head oriented towards the S; brown and white organic material below the skeleton, ochre at the feet.		Steppe Maykop culture, late	MAMS-29248: 4466±22 BP (cal. BCE 3324-3091 1σ, cal. BCE 3332-3028 2σ), human bone	Costa	2.2052	39.8671	14.6384	3.17737	-15.3174	17.1633	Mainz (Organic chemistry)	adult (26-49)	male
Sharakhalsun 6	Kurgan 2	Grave 7	Inhumation in a rectangular-oval pit with a wooden construction; skeleton in flexed position on the left side, head oriented towards the W; remains of yellowish and brown organic material below the skeleton.	Bronze dagger on a wooden plank/plate(?), paste beads, two ceramic vessels, textiles(?) and mats.	Catacomb culture, late	MAMS-11602: 3753±32 BP (cal. BCE 2201-2138 1σ, cal. BCE 2277-2045 2σ), wood	Costa	2.64093	40.4988	14.6837	3.21774	-16.8508	15.9456	Mainz (Organic chemistry)	adult (30-39)	male
Sharakhalsun 6	Kurgan 2	Grave 8	Inhumation in a flat pit; skeleton in a strongly contracted position on the left side, head oriented towards the E; layer of organic material below the skeleton, ochre at the feet.	Ceramic vessel, incense burner, wooden dish, ceramic fragments in grave fill.	Catacomb culture, late		Costa	6.28983	39.6968	14.3976	3.21672	-17.2632	15.7702	Mainz (Organic chemistry)	mature-senile (50)60-69)	female
Sharakhalsun 6	Kurgan 2	Grave 9	Inhumation in a catacomb with a narrow entrance shaft; skeleton in flexed position on the left side on organic material (mats?), ochre at the knees.	Wooden bowl, Ceramic incense burner, wooden object, ochre, charcoal remains, bronze pricker, dismantled wagon.	Catacomb culture, late	GIN-12400: 3890 ± 40 BP (cal. BCE 2461-2310 1σ, cal. BCE 2474-2211 2σ), wood	Costa	2.47934	39.4473	14.2692	3.22529	-16.5044	16.61	Mainz (Organic chemistry)	senile (50-69)	male	male	“Steppe ancestry”	U2e3a	R1b1a2	[3, 83-87, tab. 8.2, fig. 8.9]; [4 SI p. 49]
Sharakhalsun 6	Kurgan 2	Grave 10	Burial pit without remains of a skeleton, ochre and charcoal in the grave.		Middle Bronze Age			no skeleton
Sharakhalsun 6	Kurgan 2	Grave 11	Inhumation in a catacomb with a large entrance pit, at the walls remains of a reed-carcasses and battens; skeleton in flexed position on the left side, head oriented towards the E; red ochre at the skull, brownish organic material below parts of the skeleton.	Ceramic vessel, silex artefact.	Steppe Maykop culture, late	MAMS-29246: 4524±22 BP (cal. BCE 3350-3120 1σ, cal. BCE 3355-3105 2σ), human bone	Costa	1.79234	39.7034	14.4719	3.20069	-17.2699	14.0349	Mainz (Organic chemistry)	adult-mature (35-49)	male	male	Mixed ancestry outlier “Steppe + Caucasus ancestry”	I5b	R1	[4 SI p. 49]
Sharakhalsun 6	Kurgan 2	Grave 12	Inhumation of a child in an oval grave pit; skeleton in supine or flexed position on the right side, head oriented towards the NE; red ochre at the skull.	Ceramic vessel, silex tool, animal (bird?) bones.	Steppe Maykop culture, early	KI-12709: 4800±80 PB (cal. BCE 3658-3385 1σ; calB C3759-3371 2σ), human bone		no bones preserved													[18, 82-83]; [19, 227 tab. 20, 285 tab. 2]
Sharakhalsun 6	Kurgan 2	Grave 13	Inhumation in a narrow, oval burial pit; skeleton in a supine position, legs flexed and tipped to the side, head towards the NE; ochre at the legs.	Silex artefact.	Yamnaya culture	MAMS-29821: 4185±23 BP (cal. BCE 2877-2706 1σ, cal. BCE 2884-2679 2σ), human bone	Costa	8.46983	41.6999	15.2132	3.19789	-18.3804	12.7988	Mainz (Organic chemistry)	adult (20-25)	male	male	“Steppe ancestry”	U5a1g	?	[4 SI p. 49]
Sharakhalsun 6	Kurgan 2	Grave 14	Remains of an inhumation in a small, flat, rectangular pit; at the grave bottom a thick layer of ochre, white organic material below.	Ceramic vessel.	Yamnaya culture		Costa	4.62012	40.2365	14.4848	3.24081	-16.6753	16.1996	Mainz (Organic chemistry)	infans I (0-1 months)	indet.
Sharakhalsun 6	Kurgan 2	Grave 15, Ind. 1	Inhumation (1) in an oval catacomb with large entrance pit; skeleton in a strongly contracted position on the left side, head towards the E; white and yellow organic material and ochre below the skeleton; remains of a second individual (2) in the grave fill.	Ceramic fragments.	Steppe Maykop culture, early		Costa	6.28199	41.1522	14.9938	3.20202	-18.1737	13.7309	Mainz (Organic chemistry)	mature (50-59)	female
Sharakhalsun 6	Kurgan 2	Grave 16	Remains of a burial with a disturbed skeleton.		Steppe Maykop culture, early	MAMS-29575: 5052±22 (cal. BCE 3938-3798 1σ, cal. BCE 3945-3791 2σ), human bone	Costa	4.24576	38.8652	14.1329	3.20832	-18.5008	12.4086	Mainz (Organic chemistry)	infans II (10-14)	male
Sharakhalsun 6	Kurgan 2	Grave 17	Inhumation in an oval catacomb with large entrance pit; skeleton in a slightly flexed position on the right side, head oriented towards the N; a layer of red ochre, white and brownish organic material below the skeleton.	Two ceramic vessels, two silex tools, animal bones.	Steppe Maykop culture, early	IGAN-2517: 5297±76 BP (cal. BCE 4235-4041 1σ, cal. BCE 4324-3973 2σ), human bone	?					-18.35	13.49	ref. 19 tab. 20	infans I (0-4)	indet.	female	“Steppe ancestry”	U7b		[4 SI p. 49]; [18, 82-83]; [19, 227 tab. 20, 285 tab. 2]; [20, tab. 2]
Sharakhalsun 6	Kurgan 2	Grave 18	Inhumation burial in a catacomb with a sloping entrance pit, skeleton sitting on a wooden four-wheeled wagon in a deep catacomb-like burial chamber with entrance pit. The physical anthropological examination of this individual revealed a large number of pre- and perimortem injuries.	Four-wheeled wagon, no other inventory.	Steppe Maykop culture, late	GIN-12401: 4500 ± 40 BP (cal. BCE 3356-3033 1σ, cal. BCE 3336-3105 2σ), wood	Costa	4.51	39.979	14.5245	3.21127	-16.8185	14.8652	Mainz (Organic chemistry)	adult (26-49)	male	male	“Steppe ancestry”	U7b	Q1a2	[3, 83-87, tab. 8.2, fig. 8.9, fig. 8.10]; [4 SI p. 49]; [21]
Vonyuchka 1 = Konstantinovkaya 1
N 44.019962°, E 43.155538, Excavation by ‘Nasledie’, Stavropol 2010, licence №2010-130 (A. A. Kalmykov) The site of Vonyuchka 1 (Konstantinovskaya 1) is situated near a small creek, at the right side of river Podkumok in the forest steppe-herb steppe environments of the North Caucasus piedmont area. The mound had a diameter of 40 m, was up to 2 m high and comprised 8 burials. The pilot study incl…
Vonyuchka 1	Kurgan 1	Grave 8	Founding grave in the mound in a catacomb-like construction. Inhumation in flexed position on the back. Very badly preserved. The skeleton was packed in a thick layer of dark-red ochre. The skull of the individual revealed a partly healed trepanation.	Ceramic vessel, long flint blade, flint scraper, stone object.	Eneolithic	MAMS- 21327: 5314±21 BP (cal. BCE 4230-4066 1σ, cal. BCE 4232-4053 2σ), human bone	Costa	6.57197	36.6441	13.4477	3.17944	-18.3671	14.0287	Mainz (Organic chemistry)	adult (26-36)	female	female	“Steppe ancestry”	T2a1b		[4 SI p. 49, 10]; [22]
References
1	Trifonov V. Die Majkop-Kultur und die ersten Wagen in der südrussischen Steppe. In: Fansa M, Burmeister S, editors. Rad und Wagen. Archäologische Mitteilungen aus Nordwestdeutschland Beiheft. Mainz: Zabern; 2004. p. 167–176.
2	Kohl PL, Trifonov V. The Prehistory of the Caucasus: Internal developments and external interactions. In: Renfrew C, Bahn P, editors. The Cambridge World Prehistory. Cambridge: Cambridge University Press; 2014. p. 1571–1595.
3	Reinhold S, Gresky J, Kantorovich AR, Knipper C, Maslov VE, Petrenko VG, et al. Contextualising innovation. Cattle owners and wagon drivers in the North Caucasus and beyond. In: Maran J, Stockhammer PW, editors. Appropriating innovation: Entangled knowledge in Eurasia, 5000-1500 BCE. Oxford: Oxbow Books; 2017. p. 78–97.
4	Wang C-C, Reinhold S, Kalmykov AA, Wissgott A, Brandt G, Jeong C, et al. Ancient human genome-wide data from a 3000-year interval in the Caucasus corresponds with eco-geographic regions. Nature communications. 2019;10(1):590, p. 1-13.
5	Reinhold S, Belinskij AB, Korobov DS. Landschaftsarchäologie im Nordkaukasus: Studien zu einer neu entdeckten bronzezeitlichen Kulturlandschaft im Hochgebirge des Nordkaukasus. Bonn: Habelt-Verlag; 2017.
6	Knipper C, Reinhold S, Gresky J, Belinskij AB, Alt KW. Economic strategies at Bronze Age and Early Iron Age upland sites in the North Caucasus: Archaeological and stable isotope investigations. In: Ventresca Miller AR, Makarewicz C, editors. Isotopic investigations of pastoral production: Innovative approaches to patterns of mobility, economy, and exploitation. Abington: Routledge; 2018. p. 123–1…
7	Reinhold S, Belinskiy AB, Atabiev B. The Late Bronze Age in the North Caucasus high mountain zone and beyond. In: Kashuba MT, Reinhold S, Pitrovskiy JJ, editors. Der Kaukasus zwischen Osteuropa und Vorderem Orient: Dialog der Kulturen, Kultur des Dialoges. Archäologie in Iran und Turan. Berlin: Dietrich Reimer; 2020. p. 405–455.
8	Fuchs K. Interdisciplinary analysis: Evaluating indicators of social inequality, oral health and diet during the Bronze Age key period between 2200-1650 BCE in the Northern Caucasus. Leiden: Sidestone Press; 2020.
9	Key FM, Posth C, Esquivel-Gomez LR, Hübler R, Spyrou MA, Neumann GU, et al. Emergence of human-adapted Salmonella enterica is linked to the Neolithization process. Nature ecology & evolution. 2020;4(3):324–333.
10	Gresky J, Batieva E, Kitova A, Kalmykov AA, Belinsky AB, Reinhold S, et al. New cases of trepanations from the 5th to 3rd millennia BC in Southern Russia in the context of previous research: Possible evidence for a ritually motivated tradition of cranial surgery? American journal of physical anthropology. 2016;160(4):665–682.
11	Kantorovich AR, Maslov VE. Eine reiche Bestattung der Majkop-Kultur aus einem Kurgan bei der stanica Mar’inskaja, Kreis Stavropol, Nordkaukasien. Vorläufiger Grabungsbericht. Eurasia Antiqua. 2008;14:151–165.
12	Mednikova MB. Novye dannye k differentsialnoy diagnostike sistemnogo zabolevaniya u predstavitelya maykopskoy elity iz kurgannogo mogilnika Marinskaya 3. Kratkie Soobsheniya Instituta Archeologii. 2013;230:100–109.
13	Mednikova MB. Ob ispolzovanii soedineniy rtuti v pogrebalnom obryade plemen epokhi bronzy Vostochnoi Evropy. Rossiyskaya Arkheologiya. 2015;(1):51–59.
14	Kantorovich AR, Maslov VE, Petrenko VG. Pogrebeniya maykopskoy kultury kurgana No. 1 mogilnika Marinskaya 5. Materialy po izucheniyu istoriko-kulturnogo naslediya Severnogo Kavkaza. 2013;X:71–108.
15	Rostunov VL. Epokha eneolita – sredney bronzy Tsentralnogo Kavkaza. Tom III. Opyt rekonstruktsii sakralnogo prostranstva rannikh kurganov Yevropy i Severnogo Kavkaza. Vladikavkaz: Izd-vo SOGU; 2007.
16	Kalmykov AA, Belinskij AB, Hansen S, Hellström K, Reinhold S, Gresky J, et al. Bronzezeitliche Grabhügel im Nordkaukasus: Der Großgrabhügel 21 des Gräberfeldes Rasševatskij 1.
17	Andrades Valtueña A, Mittnik A, Key FM, Haak W, Allmäe R, Belinskij AB, et al. The Stone Age plague and its persistence in Eurasia. Current Biology 2017;27(23):3683-3691.e8.
18	Yakovlev AV, Samoylenko VG. Novye pogrebeniya s Maikopskoy keramikoy na severo-vostoke Stavropol’ya. Kratkie Soobsheniya Instituta Archeologii. 2003:74–83.
19	Shishlina NI. Reconstruction of the Bronze Age of the Caspian Steppes: Lifestyles and lifeways of pastoral nomads. Oxford: Archaeopress; 2008.
20	Hollund HI, Higham T, Belinskij AB, Korenevskij S. Investigation of palaeodiet in the North Caucasus (South Russia) Bronze Age using stable isotope analysis and AMS dating of human and animal bones. Journal of Archaeological Science. 2010;37(12):2971–2983.
21	Tucker K, Berezina N, Reinhold S, Kalmykov AA, Belinsky AB, Gresky J. An accident at work? Traumatic lesions in the skeleton of a 4th millennium BCE "wagon driver" from Sharakhalsun, Russia. Homo: internationale Zeitschrift fur die vergleichende Forschung am Menschen. 2017;68(4):256–273.
22	Korenevskiy SN, Berezina NYa, Berezin YaB, Gresky J. Novye pogrebeniya protoyamnoy kultury na Stavropole. In: Amirkhanov KhA editors. Gory Kavkaza i Mesopotamskaya step na zare bronzogog verka. Spronik k 90-letyu RM Munchaeva. Moscow: Institue of Archaeology; 2013. p. 155-178.

## Sheet: B Faunal samples
S1B Table: Archaeological contexts and carbon and nitrogen stable isotope data of animal remains. Analytical data of samples that failed the quality criteria for well preserved collagen are crossed out. Their stable isotope data are not considered in data evaluation.
Site	Complex	Feature	Species	Cultural affiliation	14C (other object from same context)	Age	Skeletal element	Collagen yield (%)	%C	%N	atomic C/N	δ13C (‰ V-PDB)	δ15N (‰ AIR)	Laboratory
Sharakhalsun sites
Sharakhalsun 2	Kurgan 3	SE sector of the mound, sheep 2	Ovis aries	Late Catacomb culture		subadult	Humerus	12.9549	40.5471	14.9843	3.15696	-20.5638	7.78051	Mainz (Palaeontology)
Sharakhalsun 2	Kurgan 3	SE sector of the mound	Bos taurus	Late Catacomb culture		subadult	Mandibula	20.1405	43.698	15.8235	3.22186	-20.3044	8.14521	Mainz (Palaeontology)
Sharakhalsun 2	Kurgan 7	Grave 1	Ovis aries	Late Catacomb culture		adult	Metatarsus	2.53542	37.7996	13.3202	3.30785	-17.166	8.45764	Basel
Sharakhalsun 3	Kurgan 8	Grave 4	Ovis aries/Capra hircus	Bronze Age		adult	Mandibula or Os longus	1.47958	39.2565	14.1136	3.24504	-16.4864	8.93723	Mainz (Palaeontology)
Sharakhalsun 4	Kurgan 12	Grave 4	Ovis aries/Capra hircus	Bronze Age		adult	Pelvis	15.6899	44.5765	15.785	3.29179	-18.3046	8.19983	Basel
Sharachalsun 3	Kurgan 5	Grave 10	Bos taurus			adult	Mandibula	0.641822	4.514	0.589501	8.93355	-22.6204	14.938	Mainz (Palaeontology)
Sharakhalsun 3	Kurgan 6	Grave 2	Canis lupus familiaris	n.d., Bronze Age/modern		adult	Calcaneus	6.95499	42.6302	15.4839	3.20927	-19.1526	9.7042	Basel
Sharakhalsun 3	Kurgan 8	Fire place 5 in mound shell	Bos taurus	Bronze Age (?)		adult	Radius	16.9833	41.6013	14.6505	3.30998	-19.397	9.3016	Basel
Sharakhalsun 3	Kurgan 1	NE sector of the mound	Ovis aries/Capra hircus	Catacomb culture			Maxilla	22.0846	39.3303	14.486	3.16756	-20.2135	8.65582	Mainz (Palaeontology)
Sharakhalsun 3	Kurgan 1	NE sector of the mound	Canis lupus familiaris	Catacomb culture			Mandibula	17.3859	41.5376	15.5259	3.12127	-22.0739	10.2063	Mainz (Palaeontology)
Sharakhalsun 6	Kurgan 1	Grave 1	Ovis aries	Late Catacomb culture			Pelvis	15.1242	43.4305	15.7472	3.21486	-19.3209	8.2574	Basel
Sharakhalsun 6	Kurgan 2	Grave 2, find 3	Equus ferus caballus	Bronze Age or intrusive: Sarmatian			Phalanx II	11.044	42.0616	15.2658	3.21171	-21.0476	3.73526	Basel
Sharakhalsun 6	Kurgan 2	Grave 3	Equus ferus caballus	Yamnaya or intrusive: Sarmatian			Tarsal bone	10.8411	42.8701	15.5292	3.21793	-19.9931	6.61968	Basel
Sharakhalsun 6	Kurgan 2	Grave 9	Lepus sp.	Late Catacomb culture	GIN-12400: 3890 ± 40 BP (calBC 2461-2310 1σ, calBC 2474-2211 2σ), wood		Phalanx I	17.3541	41.7501	15.1674	3.20861	-20.1072	6.22364	Basel
Sharakhalsun 6	Kurgan 2	Grave 9	Avis	Late Catacomb culture	"		Os longus	9.6178	40.8891	15.1435	3.15013	-20.332	11.7228	Mainz (Palaeontology)
Sharakhalsun 6	Kurgan 2	Grave 9	Avis	Late Catacomb culture	"		Os longus	12.4547	43.0218	15.5351	3.23089	-20.1314	6.99744	Mainz (Palaeontology)
Sharakhalsun 6	Kurgan 2	Grave 9, entrance pit	Avis	Late Catacomb culture	"		Os longus (wing)	13.2549	43.3587	15.8889	3.18369	-19.8295	7.49785	Dindorf
Sharachalsun 6	Kurgan 2	Mound shell	Canis lupus familiaris	n.d., Bronze Age/modern (?)			Os longus?	0.279107	1.25674	0.184399	8.11745	-25.9358	2.7424	Dindorf
Sharachalsun 6	Kurgan 2	Mound shell	Canis lupus familiaris	n.d., Bronze Age/modern (?)			Os longus?	3.87439	1.21158	0.0934218	15.2706	-23.294	0.475452	Dindorf
Sharakhalsun 6	Kurgan 3	Grave 8	Ovis aries	Bronze Age			Radius	0.158753	35.0029	11.5881	3.52095	-16.9368	13.0477	Basel
Sharakhalsun 6	Kurgan 3	Ritual object 1 in mound shell	Ovis aries	Bronze Age			Radius	8.90927	41.8037	15.2254	3.20049	-17.9002	10.1817	Basel
Sharakhalsun 6	Kurgan 3	Mound shell	Bos taurus	Bronze Age			Phalanx I	21.4909	43.1575	14.7807	3.40355	-19.8807	5.82883	Basel
Sharakhalsun 6	Kurgan 3	Find 14 in mound shell	Bos taurus	Bronze Age			Astragalus	8.49653	38.4817	13.3446	3.36138	-19.8755	7.29437	Basel
Sharakhalsun 6	Kurgan 3	Find 8 in mound shell	Equus ferus caballus	Bronze Age			Metatarsus	10.0797	40.9694	14.8562	3.21456	-16.9308	9.71133	Basel
Sharakhalsun 6	Kurgan 5	Grave 2, enlargement	Canis lupus familiaris	n.d., Bronze Age/modern (?)			Femur	13.9618	42.5115	15.3253	3.23345	-17.8452	11.0102	Basel
Sharakhalsun 6	Kurgan 12	Mound shell, level 2	Ovis aries/Capra hircus	Bronze Age			Femur	2.78044	36.2291	12.7389	3.31508	-18.0768	9.51715	Basel
Rasshevatskiy sites
Rasshevatskiy 1	Kurgan 21	Grave 1, object b	Capra hircus	Late Catacomb culture			Mandibula	3.42811	40.306	14.8087	3.17541	-19.7175	6.74098	Mainz (Palaeontology)
Rasshevatskiy 1	Kurgan 21	Grave 1, object v	Capra hircus	Late Catacomb culture			Mandibula	2.03548	39.9967	14.417	3.23665	-24.1831	6.93763	Mainz (Palaeontology)
Rasshevatskiy 1	Kurgan 21	Grave 18	Ovis aries	Novotitorovskaya culture			Os longus	0.240463	41.3491	13.303	3.6263	-20.4355	5.83336	Mainz (Palaeontology)
Rasshevatskiy 1	Kurgan 21	Ritual complex 2, animal 1	Ovis aries	Novotitorovskaya culture			Radius	4.54103	39.6899	14.7787	3.13323	-19.299	5.61343	Mainz (Palaeontology)
Rasshevatskiy 1	Kurgan 14	Grave 8	Ovis aries	LIA Samatian		adult	Radius	13.9384	44.4078	17.1085	3.02564	-20.6229	8.3203	Basel
Rasshevatskiy 3	Kurgan 5	Grave 10	Ovis aries	Bronze Age			Costa	10.5763	40.5531	14.94	3.1668	-19.6362	5.77992	Mainz (Palaeontology)
Rasshevatskiy 3	Kurgan 5	Grave 12 (eastern pit)	Ovis aries	Bronze Age			Radius	4.87654	40.0442	14.8017	3.15628	-19.6014	5.78519	Mainz (Palaeontology)
Rasshevatskiy 4	Kurgan 4	No information	Canis lupus familiaris	n.d., Bronze Age/modern (?)			Ulna	0.890839	39.0857	13.8506	3.29228	-18.7061	8.98479	Mainz (Palaeontology)
Rasshevatskiy 5	Kurgan 3	Grave 2	Ovis aries/Capra hircus	Middle Bronze Age		adult	Radius	9.88968	44.3038	16.0306	3.22152	-18.9476	5.34871	Basel
Rasshevatskiy 5	Kurgan 5	Grave 13	Ovis aries/Capra hircus	Catacomb culture		adult	Radius	3.00144	40.705	15.1555	3.13074	-19.982	6.40606	Basel
Marinskaya 5
Marinskaya 5	Kurgan 1	Grave 12	Animal indet.	Late Maykop culture	dendrodated 3279+25		Os longus	1.80723	37.3249	13.4741	3.23191	-18.8403	13.513	Mainz (Organic chemistry)
Marinskaya 5	Kurgan 1	Grave 19 (cattle 2)	Bos taurus	North Caucasian culture	MAMS-11218: 4048 ± 26 (calBC 2619-2495 1σ, calBC 2832-2482 2σ), human bone		Cranium	11.1427	41.0369	15.3504	3.1189	-18.2806	6.66968	Mainz (Palaeontology)
Marinskaya 5	Kurgan 1	Grave 19 (cattle 1)	Bos taurus	North Caucasian culture	"		Premolar (root)	11.6898	41.0523	15.3266	3.12491	-18.8113	7.09125	Mainz (Palaeontology)
Marinskaya 5	Kurgan 1	Grave 25 (cattle 1)	Bos taurus	Late Maykop culture	MAMS-110554: 4498 ± 30 (calBC 3334-3105 1σ, calBC3347-3095 2σ), wood		Cranium	2.45244	39.0085	14.3466	3.17218	-17.1457	6.81535	Mainz (Palaeontology)
Marinskaya 5	Kurgan 1	Grave 25	Ovis aries/Capra hircus	Late Maykop culture	"		Metatarsus	2.30687	39.0934	14.2741	3.19522	-18.2021	6.71287	Mainz (Palaeontology)
Marinskaya 5	1	Grave 25 (cattle 2)	Bos taurus	Late Maykop culture	"		Cranium	0.218923	36.506	3.50473	12.1522	-32.7212	11.3187	Mainz (Palaeontology)
Kabardinskiy 9
Kabardinskiy 9	Kurgan 1	Grave 9c	Ovis aries/Capra hircus	North Caucasian culture			Astragalus	18.0801	43.0572	16.2361	3.09392	-19.98	6.61	Mainz (Organic chemistry)
Kabardinskiy 9	Kurgan 1	Grave 9c	Ovis aries/Capra hircus	North Caucasian culture			Astragalus	7.78554	29.4386	10.4089	3.2996	-20.742	7.5424	Mainz (Palaeontology)
Progress 2
Progress 2	Kurgan 1	Grave 25B	Ovis aries/Capra hircus	North Caucasian culture		adult	Mandibula	4	50.6938	14.1182	4.18548	-21.955	9.0722	Basel
Progress 2	Kurgan 1	Grave 29	Ovis aries	Middle Bronze Age (North Caucasian culture?)		adult	Ulna	3.28264	37.1814	13.2028	3.2827	-20.0529	5.99853	Basel
Progress 2	Kurgan 4	Grave 3	Ovis aries/Capra hircus	Sarmatian		indet., eher adult	Humerus	13.0862	42.9876	15.408	3.25212	-19.2926	5.71054	Basel
Progress 2	Kurgan 5	Grave 1	Ovis aries/Capra hircus	North Caucasian culture		adult	Costa	10.2326	42.6818	15.1351	3.28721	-19.5721	7.57723	Basel
Progress 2	Kurgan 5	Grave 4	Ovis aries/Capra hircus	Bronze Age		indet.	Astragalus	8.41355	40.1724	14.278	3.27967	-15.4025	10.0072	Basel
Progress 2	Kurgan 5	Grave 4	Ovis aries/Capra hircus	Bronze Age		adult	Astragalus	9.38984	42.1591	15.0776	3.25933	-20.7208	5.94853	Basel
Progress 2	Kurgan 5	Grave 4	Ovis aries/Capra hircus	Bronze Age		adult	Astragalus	13.5562	40.4402	14.5315	3.24393	-19.7219	7.79759	Basel
