# Supplementary material for: Diet and subsistence in Bronze Age pastoral communities from the southern Russian steppes and the North Caucasus
Source: PLoS One. 2020 Oct 14;15(10):e0239861. doi: 10.1371/journal.pone.0239861 (PMC7556513; doi:10.1371/journal.pone.0239861)
Supplement: S2 Table — The animal data are grouped according to environmental zones, sites and species. (XLSX) [file pone.0239861.s008.xlsx]

## Sheet: Tabelle1
S2 Table. Average δ13C and δ15N values of animal and human bone collagen and human-animal-differences of the average isotope compositions. The animal data are grouped according to environmental zones, sites and species.
	Fauna					Humans (excl. age group infans I)						Δhuman-animal
	n	δ13C (‰ V-PDB) avg.	δ13C SD	δ15N (‰ AIR) avg.	δ15N SD		n	δ13C (‰ V-PDB) avg.	δ13C SD	δ15N (‰ AIR) avg.	δ15N SD	Δδ13Chuman-animal (‰ V-PDB)	Δδ15Nhuman-animal (‰ AIR)
Caspian steppe
SHAR sheep/goat	9	-18.3299	1.43456	9.2261	1.60791	SHAR Bronze age (all phases)	14	-17.1606	0.824773	15.356	1.56652	1.16933	6.12985
SHAR cattle	4	-19.8644	0.370797	7.6425	1.46241	SHAR Bronze age (all phases)	14	-17.1606	0.824773	15.356	1.56652	2.70382	7.71345
SHAR horse	3	-19.3239	2.13842	6.68876	2.98863	SHAR Bronze age (all phases)	14	-17.1606	0.824773	15.356	1.56652	2.16329	8.66719
SHAR dog	3	-19.6906	2.16509	10.3069	0.658765	SHAR Bronze age (all phases)	14	-17.1606	0.824773	15.356	1.56652	2.53004	5.04909
SHAR herbivores	16	-18.8999	1.48787	8.35445	2.03555	SHAR Bronze age (all phases)	14	-17.1606	0.824773	15.356	1.56652	1.73932	7.0015
SHAR sheep/goat	9	-18.3299	1.43456	9.2261	1.60791	SHAR Bronze age (excl. Maykop)	10	-17.0986	0.534684	15.7646	1.24242	1.23129	6.53847
SHAR cattle	4	-19.8644	0.370797	7.6425	1.46241	SHAR Bronze age (excl. Maykop)	10	-17.0986	0.534684	15.7646	1.24242	2.76578	8.12207
SHAR horse	3	-19.3239	2.13842	6.68876	2.98863	SHAR Bronze age (excl. Maykop)	10	-17.0986	0.534684	15.7646	1.24242	2.22525	9.07581
SHAR dog	3	-19.6906	2.16509	10.3069	0.658765	SHAR Bronze age (excl. Maykop)	10	-17.0986	0.534684	15.7646	1.24242	2.592	5.45771
SHAR herbivores	16	-18.8999	1.48787	8.35445	2.03555	SHAR Bronze age (excl. Maykop)	10	-17.0986	0.534684	15.7646	1.24242	1.80128	7.41012
Kuban steppe/Piedmont zone
RASS sheep/goat	9	-20.2695	1.55695	6.30729	0.923513	RASS Bronze age (all phases)	11	-19.3704	0.343255	11.8037	0.747473	0.899067	5.49644
RASS dog	1	-18.7061		8.98479
MAR5 cattle	3	-18.0792	0.850867	6.85876	0.214111	MAR3 Bronze age (all phases)	12	-19.1317	0.28658	11.8852	1.07526	-1.05251	5.02641
MAR5 herbivores	4	-18.1099	0.69744	6.82229	0.189429	MAR3 Bronze age (all phases)	12	-19.0668	0.235537	11.8939	1.17054	-0.956881	5.07162
PROG2 sheep/goat	6	-19.1272	1.88939	7.17326	1.64946	MAR3 Bronze age (all phases)	12	-19.0668	0.235537	11.8939	1.17054	0.0603458	4.72065
PROG2 sheep/goat (excl. outlier)	5	-19.8721	0.548037	6.60648	0.99578	MAR3 Bronze age (all phases)	12	-19.0668	0.235537	11.8939	1.17054	0.805277	5.28743
MAR5/PROG2 herbivores (excl. outlier)	9	-19.0889	1.09322	6.7024	0.722622	MAR3 Bronze age (all phases)	12	-19.0668	0.235537	11.8939	1.17054	0.0220954	5.19151
MAR5 cattle	3	-18.0792	0.850867	6.85876	0.214111	MAR5 Bronze age (all phases)	20	-19.2289	0.369461	12.1032	0.82378	-1.1497	5.24444
MAR5 herbivores	4	-18.1099	0.69744	6.82229	0.189429	MAR5 Bronze age (all phases)	20	-19.2289	0.369461	12.1032	0.82378	-1.11899	5.28091
PROG2 sheep/goat	6	-19.1272	1.88939	7.17326	1.64946	MAR5 Bronze age (all phases)	20	-19.2289	0.369461	12.1032	0.82378	-0.101763	4.92994
PROG2 sheep/goat (excl. outlier)	5	-19.8721	0.548037	6.60648	0.99578	MAR5 Bronze age (all phases)	20	-19.2289	0.369461	12.1032	0.82378	0.643168	5.49672
MAR5/PROG2 herbivores (excl. outlier)	9	-19.0889	1.09322	6.7024	0.722622	MAR5 Bronze age (all phases)	20	-19.2289	0.369461	12.1032	0.82378	-0.140014	5.40081
RASS/MAR5/PROG2 herbivores (excl. outlier)	18	-19.6792	1.41662	6.50484	0.986842	RASS/MAR3/MAR 5 Bronze age (all phases)	43	-19.2395	0.345825	11.9514	0.875168	0.439655	5.44658
Caucasus Mountains
KAB sheep/goat	2	-20.361	0.538805	7.0762	0.659304	KAB Bronze age (all phases)	11	-19.3743	0.182298	11.0756	0.48919	0.986738	3.99938
KAB sheep/goat	2	-20.361	0.538805	7.0762	0.659304	KUD Bronze age (all phases)	6	-19.3537	0.173936	10.6317	0.426404	1.00728	3.55547
KAB sheep/goat	2	-20.361	0.538805	7.0762	0.659304	KAB/KUD Bronze age (all phases)	17	-19.367	0.174147	10.9189	0.504184	0.993988	3.8427
